# Supplementary material for: Wild Yeasts as Reservoirs of Bacterial Diversity: Biotechnological Insights from 16S rRNA Metabarcoding
Source: Foods. 2026 Jan 11;15(2):262. doi: 10.3390/foods15020262 (PMC12840430; doi:10.3390/foods15020262)
Supplement: Supplementary file 1 [file foods-15-00262-s001.zip]

Archive with 1 entries (1 files):
- foods-4064923-supplementary.pdf
